# Supplementary material for: Identification of Potential Distinguishing Markers for the Use of Cannabis-Based Medicines or Street Cannabis in Serum Samples
Source: Metabolites. 2021 May 13;11(5):316. doi: 10.3390/metabo11050316 (PMC8153355; doi:10.3390/metabo11050316)
Supplement: Supplementary file 1 [file metabolites-11-00316-s001.zip]

Archive with 1 entries (1 files):
- metabolites-1212129-supplementary.pdf
